# Supplementary material for: Two Decades of Huntington’s Disease in Varna, Bulgaria: A Retrospective Single-Centre Study of Clinical Trends and Challenges
Source: Neurol Int. 2025 Jun 18;17(6):95. doi: 10.3390/neurolint17060095 (PMC12195989; doi:10.3390/neurolint17060095)
Supplement: Supplementary file 1 [file neurolint-17-00095-s001.zip › supplementary Table S1.xlsx]

## Sheet: Sheet1
N	Referring unit	Sex	Age at testing	Age at onset of symptoms	Delay in years	Clinical presentation	Number of repeats	Positive family history	Neuroimaging studies	Cognitive decline	Psyhiatirc symptoms	Loss of independence	Sleep disturbances, weight loss, autonomic dysfunction	Affected First degree relatives	Medications on discharge	Employment status	DCL scale
1	Neurologist	f	67	60	7	involuntary movements of the legs and arms, involuntary shaking of the head, often forgetting	38	no	slightly dilatated ventricules	yes, MMSE - 24 points	yes	no	no	no	antidepressant	retired	2
2	self-referral	m	40	40	0	tremor	41	yes	not performed	no, MMSE - 29 points	no	no	yes	yes, mother	no	works	1
3	Neurologist	f	62	60	2	involuntary movements of the legs and arms, grimmacing, depression, often forgetting	41	no	atrophy of nucleus caudatus	yes, MMSE - 23 points	yes	yes	yes - sleep	no	antipsychotic	retired	4
4	Neurologist	m	41	40	1	involuntary movmeents	43	yes	cortical atrophy, decreased voluem of nucleus caudatus	yes, MMSE - 19 points	yes	no	yes - sleep	yes, father	antipsychotic	unemployed	3
5	self-referral	m	47	45	2	jerky movements of head and limbs	48	no	normal result	yes, MMSE - 24 points	yes	no	yes - sleep	no, father died early	antipsychotic	unemployed	4
6	Neurologist	m	47	45	2	involuntary movements, impaired walking, memory problems	46	yes	cortical atrophy	yes, MMSE - 23 points	yes	yes	yes, weight loss	yes - father, sister	antipsychotic; Tetrabenazine	unemployed	4
7	Neurologist	f	59	44	15	depression, behavioural changes, jerky movements	42	no	cortical atrophy	yes, MMSE - 22 points	yes	yes	yes, weight loss	no	antipsychotic	unemployed	4
8	Neurologist	m	54	48	6	change in gait, slurred speech, slurred limb movements, memory problems	42	yes	cortical atrophy	yes, MMSE - 22 points	yes	no	yes, weight loss	yes, mother	antipsychotic; antidepressant	unemployed	4
9	self-referral	f	41	41	0	depression, behavioural changes	40	yes	normal result	no, MMSE - 30 points	yes	no	no	yes, father, aunt, unsle, grandmother	antidepressant	works	1
10	Neurologist	f	35	32	3	involuntary movements of the legs and arms, often forgetting	54	yes	normal result	yes, MMSE - 24 points	yes	yes	yes - sleep	yes, mother, sister	antipsychotic	unemployed	4
11	Neurologist	f	46	41	5	involuntary movements, slurred speech, gait changes	46	no	not performed	yes, MMSE - 24 points	yes	yes	no	no	no	unemployed	3
12	Neurologist	f	57	49	8	involuntary movements of the hands and feet, slurred speech, often forgetting	44	yes	dilatation of the ventricules	yes, MMSE - 22 points	yes	yes	no	yes, father	antipsychotic	retired	3
13	Neurologist	f	44	30	14	involuntary movements, behavioural changes	46	yes	not performed	yes, MMSE - 21 points	yes	no	yes, sleep	yes, mother	antipsychotic	unemployed	4
14	Neurologist	f	43	22	21	involuntary movements of head and limbs, psychotic symptoms	50	no	normal result	yes, MMSE - 21 points	yes	no	yes, sleep	no	antidepressant	works	4
15	Neurologist	f	52	49	3	stuttering, involuentary movements of head and limbs, falling	44	yes	cortical atrophy	yes, MMSE - 20 points	yes	no	no	yes, mother	antipsychotic	unemployed	4
16	self-referral	m	43	43	0	tremor	44	yes	not performed	no, MMSE - 30 points	no	no	no	yes, sister	no	works	1
17	self-referral	m	29	29	0	tremor	44	yes	not performed	no, MMSE - 30 points	no	no	no	yes. Mother	no	works	1
18	self-referral	f	47	44	3	involuntary movements of head and limbs, falling, depression	45	yes	not performed	yes, MMSE - 24 points	yes	yes	no	yes, mother, sister, cousin	antipsychotic	unemployed	4
19	self-referral	f	38	38	0	tremor	45	yes	not performed	no, MMSE - 29 points	no	no	no	yes, mother	no	works	1
20	self-referral	f	20	20	0	tremor	46	yes	not performed	no, MMSE - 29 points	no	no	no	yes, mother	no	works	1
21	Neurologist	f	52	42	10	involumtary movements of head and limbs	46	yes	cortical atrophy	yes, MMSE - 23 points	no	no	no	yes, mother, sister, grandfather	antipsychotic	unemployed	4
22	Neurologist	m	28	20	8	involuntary movements, slurred speech, behavioural changes	53	yes	decreased caput nuclei caudati, cortical atrophy	yes, MMSE - 20 points	yes	yes	yes	yes, father	antipsychotic; antidepressant	unemployed	4
23	Neurologist	m	58	50	8	stumbling, involuntary movements, depression	44	no	cortical atrophy	yes, MMSE - 23 points	yes	no	no	yes, grandmother, uncles	antidepressant	unemployed	4
24	Neurologist	m	26	22	4	stumbling, involuntary movements, often forgetting	55	yes	decreased caput nuclei caudati	yes, MMSE - 21 points	yes	yes	no	ye, mother and grandfather	Tetrabenazine	unemployed	4
25	Neurologist	f	52	50	2	involuntary movements, tics, often forgetting, depression	43	yes	cortical atrophy	no, MMSE - 29	yes	no	no	yes, mother	antidepressant; Tetrabenazine	unemployed	4
26	Neurologist	f	68	58	10	involuntary movements, insomnia, anxiety	41	yes	multi infarct encephalopathy	yes, MMSE - 24 points	yes	no	yes, sleep, weight loss	yes, mother	antipsychotic	retired	4
27	Neurologist	m	69	68	1	involuntary movements, often forgetting	40	yes	normal result	yes, MMSE - 24 points	no	no	no	yes - mother	antipsychotic	retired	4
28	Neurologist	m	72	70	2	impaired walking, often forgetting	39	yes	not performed	yes, MMSE - 24 points	yes	yes	no	yes - mother	antipsychotic	retired	3
29	self-referral	m	46	46	0	tremor	42	yes	not performed	no, MMSE - 30 points	no	no	no	yes - father, uncle, grandmother	no	works	1
30	Neurologist	f	33	28	5	often forgetting, involuntary movmeents of hands and feet, slurred speech	51	yes	cerebellar atrophy	yes, MMSE - 21 points	yes	no	no	yes, mother, uncle, grandfather	no	unemployed	3
31	Neurologist	m	30	28	2	involuntary movements of head and limbs, slurred speech, behavioural changes	51	yes	cortical atrophy	yes, MMSE - 22 points	yes	yes	yes, sleep	yes, father	antidepressant	works	4
32	Neurologist	m	41	38	3	involuntary movements, falling	43	yes	cortical atrophy	yes, MMSE - 24 points	no	no	yes - sleep	yes, father	antipsychotic	unemployed	3
33	Neurologist	f	31	31	0	involuntary movements, cramps, anxiety	43	yes	cortical atrophy	no, MMSE- 28 points	yes	no	yes, weight loss	yes, mother and grandmother	antidepressant	works	2
34	Neurologist	m	45	40	5	involuntary movements of four limbs, falling, slurred speech	45	yes	normal result	no, MMSE - 27 points	no	no	yes - sleep	yes, mother and two brothers	antipsychotic	unemployed	4
35	Neurologist	f	33	32	1	behavioural changes, fasciculation of perioral muscles, stereotypic hand movements	46	yes	not performed	no, MMSE - 28 points	yes	no	no	yes, father, grandmother, aunt, greatgranmother	antidepressant	works	2
36	Neurologist	m	59	50	9	involuntary movements, changed walking pattern, often forgetting	45	yes	decreased caput nuclei caudati	yes, MMSE - 23 points	no	yes	no	yes, father	antipsychotic	unemployed	3
37	Neurologist	f	68	67	1	involuntary movements, impaired memory	40	no	not performed	yes, MMSE - 18 points	yes	yes	yes - sleep	no	antipsychotic	retired	4
38	Neurologist	m	20	20	0	tremor	40	yes	not performed	no, MMSE - 30 points	no	no	no	yes, mother	no	works	1
39	Neurologist	f	64	62	2	involuntary movements	41	yes	cortical atrophy	yes, MMSE - 23 points	yes	no	no	yes, garndmother, mother died young	antipsychotic	retired	4
40	Neurologist	f	80	79	1	involuntary movements, often forgetting, disoriented	41	no	cortical atrophy, multi infarct encephalopathy	yes, MMSE - 21 points	yes	yes	no	no	antipsychotic	retired	2
41	Neurologist	f	38	33	5	involuntary movements, falling	48	yes	not performed	yes, MMSE - 23 points	yes	no	no	yes, mother, aunt, grandmother	antidepressant; Tetrabenazine	works	3
42	Neurologist	f	42	33	9	involuntary movements, changed walking pattern	46	no	cortical atrophy	yes, MMSE - 24 points	yes	yes	no	no	antipsychotic	unemployed	3
43	Neurologist	m	54	50	4	often forgetting, falling, vertigo	44	yes	not performed	yes, MMSE - 23 points	yes	yes	no	yes, mother	antidepressant	unemployed	4
